# Supplementary material for: Germline-targeting HIV immunogen induces cross-neutralizing antibodies in outbred macaques
Source: Immunity. Author manuscript; Available in PMC 2026 Jun 17. (PMC13274938; doi:10.1016/j.immuni.2026.03.012)
Supplement: 2 — Table S1 - Q23-APEX-GT1 and Q23-APEX-GT2 neutralization, related to Figure 1 [file NIHMS2174337-supplement-2.xlsx]

## Sheet: gt1_gt2_tier_neutralization
class	mab	Q23-APEX-GT1	Q23-APEX-GT2	MLV
V2-Apex UCA	42056-P1021-UCA	10	10	10
V2-Apex UCA	40591-UCA	10	10	10
V2-Apex UCA	RHA1-UCA	10	10	10
V2-Apex UCA	DH1020-UCA	10	10	10
V2-Apex UCA	6070-UCA	10	10	10
V2-Apex UCA	T646-UCA	10	10	10
V2-Apex UCA	41328-UCA	10	10	10
V2-Apex UCA	V033-UCA	10	10	10
V2-Apex UCA	PCT64-LMCA	10	10	10
V2-Apex UCA	CH01-UCA	0.477	1.151	10
V2-Apex UCA	V031-UCA	10	10	10
V2-Apex UCA	CAP256-UCA	10	10	10
V2-Apex UCA	PG9-iGL	10	10	10
V2-Apex UCA	42056-P3H17-UCA	10	10	10
V2-Apex UCA	44715-UCA	10	10	10
V2-Apex UCA	RHA2-UCA	10	10	10
V2-Apex	42056-P1021	0.009573	0.6729	10
V2-Apex	40591-P2H7	0.02247	0.01356	10
V2-Apex	RHA1.01	0.0046	0.0046	10
V2-Apex	DH1020	10	10	10
V2-Apex	6070-P4D12	0.324	3.549	10
V2-Apex	T646-P2E5	0.0046	0.006437	10
V2-Apex	41328-P1A1	0.0046	0.0046	10
V2-Apex	V033-P2A6	0.005036	0.0046	10
V2-Apex	PCT64.35S	0.0046	0.00737	10
V2-Apex	CH01	0.007694	0.00711	10
V2-Apex	V031-P1E8	0.0046	0.0046	10
V2-Apex	CAP256.25	0.0046	0.0046	10
V2-Apex	PG9	0.0046	0.0046	10
V2-Apex	42056-P3H17	10	10	10
V2-Apex	44715-P6C7	10	10	10
V2-Apex	PG16	0.0046	0.0046	10
V2-Apex	CH04	0.00592	0.00636	10
V2-Apex	PGT145	1.101	10	10
V2-Apex	PGDM1400	0.0046	0.01416	10
V2-Apex	CAP256.09	0.04755	0.2088	10
V2 nnAb	2909	10	10	10
V2 nnAb	C108G	10	10	10
V2 nnAb	830A	10	10	10
V2 nnAb	697	10	10	10
V3 Glycan	PGT121	0.0122	0.009317	10
V3 Glycan	PGT128	0.005783	0.005424	10
V3 Glycan	PGT130	0.05691	0.02681	10
V3 Glycan	10-1074	0.0046	0.0046	10
V3 Glycan	PGT135	0.1166	0.07664	10
V3 Glycan	2G12	10	10	10
CD4bs	VRC01	0.1242	0.1194	10
CD4bs	VRC06	0.3822	0.4323	10
CD4bs	HJ16	10	10	10
CD4bs	12A12	0.07397	0.05689	10
CD4bs	NIH45-46	0.0842	0.05566	10
CD4bs	PGV04	0.02919	0.02328	10
CD4bs	CH103	3.973	2.415	10
CD4bs	3BNC60	0.01939	0.0161	10
CD4bs	3BNC117	0.006542	0.009464	10
CD4bs nnAb	b6	10	10	10
CD4bs nnAb	b12	10	10	10
CD4bs nnAb	F105	10	10	10
V3 nnAb	2557	10	10	10
V3 nnAb	4022	10	10	10
V3 nnAb	3074	10	10	10
V3 nnAb	3904	10	10	10
V3 nnAb	4508	10	10	10
CD4i	A32	10	10	10
CD4i	17b	10	10	10
CD4i	E51	10	10	10
gp120-41	PGT151	0.0046	0.004739	10
gp120-41	8ANC195	6.047	5.803	10
gp120-41	35022	0.0046	0.0046	10
gp120-41	VRC34.01	0.2124	0.3372	10
Cov	CC40.8	10	10	10
