# Supplementary material for: Germline-targeting HIV immunogen induces cross-neutralizing antibodies in outbred macaques
Source: Immunity. Author manuscript; Available in PMC 2026 Jun 17. (PMC13274938; doi:10.1016/j.immuni.2026.03.012)
Supplement: 3 — Table S2 - Rhesus Macaque specific oligo pool used for BCR amplification, related to figure 4 [file NIHMS2174337-supplement-3.xlsx]

## Sheet: Sheet1
Oligonucleotides
RhesusIgM-u12-o0: ACACTCTTTCCCTACACGACGCTCTTCCGATCTNNNNNNNNNNNNGGTTGGGGCGGATGCACTCC	Eurofins	N/A
RhesusIgG-u12-o0: ACACTCTTTCCCTACACGACGCTCTTCCGATCTNNNNNNNNNNNNSGATGGGCCCTTGGTGGARGC	Eurofins	N/A
RhesusIgA-u12-o0: ACACTCTTTCCCTACACGACGCTCTTCCGATCTNNNNNNNNNNNNGAGGCTCAGCGGGAAGACCTTG	Eurofins	N/A
RhesusIgD-u12-o0: ACACTCTTTCCCTACACGACGCTCTTCCGATCTNNNNNNNNNNNNctttgggagttggcacgctgacg	Eurofins	N/A
RhesusIgE-u12-o0: ACACTCTTTCCCTACACGACGCTCTTCCGATCTNNNNNNNNNNNNcaatgtgtttgcagcaggggatc	Eurofins	N/A
VH1-FR1_r2-o0: AGACGTGTGCTCTTCCGATCTGGCCTCAGTGAAGGTCTCCTGCAAG	Eurofins	N/A
VH2-FR1_r2-o0: AGACGTGTGCTCTTCCGATCTGTCTGGTCCTACGCTGGTGAACCC	Eurofins	N/A
VH3-FR1_r2-o0: AGACGTGTGCTCTTCCGATCTCTGGGGGGTCCCTGAGACTCTCCTG	Eurofins	N/A
VH4-FR1_r2-o0: AGACGTGTGCTCTTCCGATCTCTTCGGAGACCCTGTCCCTCACCTG	Eurofins	N/A
VH5-FR1_r2-o0: AGACGTGTGCTCTTCCGATCTCGGGGAGTCTCTGAAGATCTCCTGT	Eurofins	N/A
VH6-FR1_r2-o0: AGACGTGTGCTCTTCCGATCTTCGCAGACCCTCTCACTCACCTGTG	Eurofins	N/A
UT_Rev: AATGATACGGCGACCACCGAGATCTACACTCTTTCCCTACACGACG	Eurofins	N/A
UT_Fwd_reali: CAAGCAGAAGACGGCATACGAGAGATCGGTCTCGGCATTCCTGCTGAAGAT XXXXXX GTGACTGGAGTTCAGACGTGTGCTCTTCCGATC	Eurofins	N/A
RhH1-O: ATGGACTKGACCTGGAGG	Eurofins	N/A
RhH2-O: ATGGACTTGACCTGGAAG	Eurofins	N/A
RhH3-O: ATGGACTGGACCTGGAG	Eurofins	N/A
RhH4-O: ATGGACACGCTTTGCTCC	Eurofins	N/A
RhH5-O: ATGGAGTTTGGGCTGAGC	Eurofins	N/A
RhH6-O: ATGGAGTTTGGACTGAGC	Eurofins	N/A
RhH7-O: ATGGAGTTGGGACTGAGC	Eurofins	N/A
RhH8-O: ATGGAGTCGTGGCTGAG	Eurofins	N/A
RhH9-O: ATGGAGTTGGGGCTGAG	Eurofins	N/A
RhH10-O: GGAATTTAGGCTGAGCTG	Eurofins	N/A
RhH11-O: ATGGAATTTGGGCTGAGC	Eurofins	N/A
RhH12-O: GAAACACCTGTGGTTCTT	Eurofins	N/A
RhH13-O: ATGAAGCACCTGTGGGTC	Eurofins	N/A
RhH14-O: ATGAAGCACCTGTGGTTC	Eurofins	N/A
RhH15-O: ATGGGGTCAACTGCCATC	Eurofins	N/A
RhH16-O: ATGGAGTTKGGGCTGAGC	Eurofins	N/A
RhH17-O: ATGGAGTTTGKRCTGAGC	Eurofins	N/A
RhH18-O: ATGGAGTCRTGGCTGAGC	Eurofins	N/A
RhH19-O: ATGGAGTTTGTGCTGAGT	Eurofins	N/A
RhH20-O: ATGGGGTCCACCGTCAC	Eurofins	N/A
RhH21-O: ATGTCTGTCTCCTTCCTC	Eurofins	N/A
RhH22-O: ACTGGGCTGGGAGGATC	Eurofins	N/A
RhH23-O: ATGGACTGGATATGGAGGATC	Eurofins	N/A
RhH24-O: ATGGACACGCTTTGCTAC	Eurofins	N/A
RhH25-O: AGTAGCACATACTACCCAGAC	Eurofins	N/A
RhH26-O: CACTCTGTGGTTTGAGATAGACG	Eurofins	N/A
RhH27-O: GCTGAGCTGGGTTTTCCTTC	Eurofins	N/A
RhH28-O: ATGGAATTTTGGCTGAGCTG	Eurofins	N/A
RhH29-O: ATGGAGTTCGGGCCGAG	Eurofins	N/A
RhH30-O: ATGGAGTCTGGGCTGAGC	Eurofins	N/A
RhH31-O: ATGAAGTTTGGGCTGAGC	Eurofins	N/A
RhH32-O: ATGGAGTTTGGCCTGAGC	Eurofins	N/A
RhH33-O: CCATGGAGTTTATGCTGAGC	Eurofins	N/A
RhH34-O: ATGGACCTCACCTGGAGC	Eurofins	N/A
3CgCH1: GGAAGGTGTGCACGCCGCTGGTC	Eurofins	N/A
3RhCgCH1: AGGTGTGCACGCCGCTGG	Eurofins	N/A
RhLk1-O: ACCACCGGAGAAATAGTGATG	Eurofins	N/A
RhLk2-O: ACCACCGGAGAAATCGTG	Eurofins	N/A
RhLk3-O: CCAGGTGCCAGATGCG	Eurofins	N/A
RhLk4-O: CCAGGTGCCCGATGTG	Eurofins	N/A
RhLk5-O: CCAGGTGCCAGATGTGAC	Eurofins	N/A
RhLk6-O: ACCACCGGAGAAATTGTGTTG	Eurofins	N/A
RhLk7-O: CAGGTGCCCAGATGTGAC	Eurofins	N/A
RhLk8-O: GCCTGCGGGGACATTG	Eurofins	N/A
RhLk9-O: GCCTACGGGGACATTGTG	Eurofins	N/A
RhLk10-O: GCCTGTGGGGACATTGTG	Eurofins	N/A
RhLk11-O: GCCTACGGGGACATCG	Eurofins	N/A
RhLk12-O: ATGGGGACATTGTGTTGACC	Eurofins	N/A
RhLk13-O: TCCAGTGGGGATATTGTGATGAC	Eurofins	N/A
RhLk14-O: GCCTCCAAGGGTGAAATTGTG	Eurofins	N/A
RhLk15-O: TCCAGTGGGGATGTTGTGATAAC	Eurofins	N/A
RhLk16-O: TCCAGTGGGGATGTTGTG	Eurofins	N/A
RhLk17-O: ACCACCGGAGAAATAGTGTTG	Eurofins	N/A
RhLk18-O: CGGAGGAGAAATTGTGATGCAG	Eurofins	N/A
RhLk19-O: ACCGGAGAAACAGTGGTG	Eurofins	N/A
RhLk20-O: ACCACCGGAGAAATTGTATTGAC	Eurofins	N/A
RhLk21-O: CGGCGGAGAAATTGTGATGC	Eurofins	N/A
RhLk22-O: TCAGGTGCCAGATGTGAC	Eurofins	N/A
RhLk23-O: TCAGGTGCCAAATGTGACATC	Eurofins	N/A
RhLk24-O: TCAGGTGCAAGATGTGACATC	Eurofins	N/A
RhLk25-O: TCCAGTGGGGATATTGTGATGATC	Eurofins	N/A
RhLk26-O: CGGTGGGGATATTGTGATGAC	Eurofins	N/A
RhLk27-O: TCCAGTGCGGATATTGTGATG	Eurofins	N/A
RhLk28-O: TCCAGTGGGGATGTTGTAATG	Eurofins	N/A
RhLk29-O: AGTGGGGATGTTGTGATGAC	Eurofins	N/A
RhLk30-O: ACTGGGGATGTTGCGATG	Eurofins	N/A
RhLk31-O: AGTGGGGATACTGTGATGACC	Eurofins	N/A
RhLk32-O: ACCACTGGAGAAATTGTAATGACG	Eurofins	N/A
RhLk33-O: ACCACTGGAGAAATTGTGATGAC	Eurofins	N/A
RhLk34-O: CGCCGGAGAAATTGTAATGAC	Eurofins	N/A
RhLk35-O: ACCACCGGACAAGTTATATTGAC	Eurofins	N/A
RhLkrev-O: TACGCTGGCCTCTCTGGGATAGAAG	Eurofins	N/A
RhLl1-O: TCCTGGGCCCAGTCTG	Eurofins	N/A
RhLl2-O: TCCTGGGCCCAGTTTG	Eurofins	N/A
RhLl3-O: TCCTTGGCCCAGTCTGTC	Eurofins	N/A
RhLl4-O: TCCTGGGCGCAGTCTG	Eurofins	N/A
RhLl5-O: TCCTGGTCCCAGTCTGTG	Eurofins	N/A
RhLl6-O: TCCTGGGGCCAGTCTG	Eurofins	N/A
RhLl7-O: TCCTGGGCCCAGCCTG	Eurofins	N/A
RhLl8-O: TCCCTCTCCCAGCCTG	Eurofins	N/A
RhLl9-O: TCTCTCTCCCAGCCTGTG	Eurofins	N/A
RhLl10-O: CAGGTTCTGTGGTTTCTTCTGAG	Eurofins	N/A
RhLl11-O: GGTTCCGTGGTTTCCTCTG	Eurofins	N/A
RhLl12-O: CAGTCTCTGTGGCCTCCTATG	Eurofins	N/A
RhLl13-O: CAGTCTCTGTGGCTTCCTATG	Eurofins	N/A
RhLl14-O: GCTCTGCAGCCTCCTATG	Eurofins	N/A
RhLl15-O: GGCTCTGTGACCTCCTATGAG	Eurofins	N/A
RhLl16-O: GGTTCTTGGACCCATATGAGC	Eurofins	N/A
RhLl17-O: GGTTCTTGGGCCCAGTATG	Eurofins	N/A
RhLl18-O: GGTTCTTGGGCCCAGTTTG	Eurofins	N/A
RhLl19-O: GGTTCTGTGACCTCCTATGAGC	Eurofins	N/A
RhLl20-O: GACTCTGCGGCCTCCTTTG	Eurofins	N/A
RhLl21-O: TCTGCGGCCTCCTATGAG	Eurofins	N/A
RhLl22-O: TTCCCTCTCGCAGCCTG	Eurofins	N/A
RhLl23-O: GTTCCCTCTCCAAGCCTATG	Eurofins	N/A
RhLl24-O: ATCCTGGGCTCAGGCTG	Eurofins	N/A
RhLl25-O: GTCCTGGGCCCAGTCTG	Eurofins	N/A
RhLl26-O: TCCAATTCCCAGGCTGTG	Eurofins	N/A
RhLl27-O: CAGTGCCAGTGGTCCAGG	Eurofins	N/A
RhLl28-O: GCTCTGTGGCCTCCTATG	Eurofins	N/A
RhLl29-O: CAGGCTCTGTCATCTCTTGTG	Eurofins	N/A
RhLl30-O: GGTTCCGTGGTTTCCTCCG	Eurofins	N/A
RhLl31-O: GGCTCTGTTGCCTCCTATG	Eurofins	N/A
RhLl32-O: GATCCTGGGCTCAGTCTG	Eurofins	N/A
RhLl33-O: GATCCTGGGCTCAGTCTG	Eurofins	N/A
RhLl34-O: GGTCTTGGGCTGAGGTTG	Eurofins	N/A
RhLl35-O: GGGTCCAATTCTCAGGCTG	Eurofins	N/A
RhLl36-O: GGAGTGGATTCTGAGACTGTG	Eurofins	N/A
RhLl37-O: GTTCCCTCTCCCAGCC	Eurofins	N/A
RhLl38-O: GTTCCCTCTCACAGCCTG	Eurofins	N/A
RhLl39-O: GTTCCCTCTCCCAGCCTG	Eurofins	N/A
RhLl40-O: CAGGTTCCCTCTCTCAGCC	Eurofins	N/A
RhLl41-O: CAGGTTCTCTCTCCCAGTC	Eurofins	N/A
RhLl42-O: GTTCCCTCTCCCAGCC	Eurofins	N/A
RhLlrev-O: TGCGTGACCTGGCAGCTG	Eurofins	N/A
RhH1-I: GCCCAGTCCCAGGTCCAG	Eurofins	N/A
RhH2-I: GTCCTGTCACAGGTGCAGCTG	Eurofins	N/A
RhH3-I: GCCCACTCCCAGGTGCAG	Eurofins	N/A
RhH4-I: GTCCAGTCCCAGGTCCAGC	Eurofins	N/A
RhH5-I: GCCCACTCCCTGGTGCAG	Eurofins	N/A
RhH6-I: GCCCACTCCGAGGTCCAG	Eurofins	N/A
RhH7-I: CGCCCACTCTGAGGTCCAG	Eurofins	N/A
RhH8-I: GGTGTCCAGTCCCAAGTCCAAC	Eurofins	N/A
RhH9-I: GGTCCTGTCCCAGGTGCAG	Eurofins	N/A
RhH10-I: GGGTCCTGTCCCAGGTGAAG	Eurofins	N/A
RhH11-I: TGTCCTGTCACAGGTGCAGC	Eurofins	N/A
RhH12-I: GTCCTGTCCCTGGTGCAGC	Eurofins	N/A
RhH13-I: GTCCTGTCCCTGGTGCACC	Eurofins	N/A
RhH14-I: GTCCTGTCCCAGCTGCAGC	Eurofins	N/A
RhH15-I: GGGTCTTGTCCCAGGTGCAC	Eurofins	N/A
RhH16-I: GGTGTCCTGTCACAGGTGCAG	Eurofins	N/A
RhH17-I: GGGTCCTGTCACAGGTGCAG	Eurofins	N/A
RhH18-I: GGGTCTTGTCCCAGGTGCAG	Eurofins	N/A
RhH19-I: GGGTAGTGTCCCAGGTGCAA	Eurofins	N/A
RhH20-I: GGCCTGTCCCAGGTGCAG	Eurofins	N/A
RhH21-I: GGGTCTTGTCCCAGGTGACC	Eurofins	N/A
RhH22-I: GGCTCTTGTCCCAGGTGACC	Eurofins	N/A
RhH23-I: GGGTCTTCTCCCAGGTGACC	Eurofins	N/A
RhH24-I: GGGTCCTGTCCCAGGTACAG	Eurofins	N/A
RhH25-I: GGGTCCTGTCCCAGGTACAAC	Eurofins	N/A
RhH26-I: GGTCCTGTCCCAGGTGCAC	Eurofins	N/A
RhH27-I: GGTCCTGTCCCAGGTGCAA	Eurofins	N/A
RhH28-I: GAGTCTGTGCCGAGGTGCAG	Eurofins	N/A
RhH29-I: GGTGTCCAGTGTGACGTGCAG	Eurofins	N/A
RhH30-I: GGTGTCCAGTGTGAAGTGCAG	Eurofins	N/A
RhH31-I: GGTGTCCAGTGTGAGGTGCAG	Eurofins	N/A
RhH32-I: GGTGTCCAGTGTGAGGTGCAA	Eurofins	N/A
RhH33-I: GGTGTCCAGTGTGAGATGCAGC	Eurofins	N/A
RhH34-I: GGTGTCCAGTGTGAGGTGCA	Eurofins	N/A
RhH35-I: GGTGTCCAGTGTGAGGTGCG	Eurofins	N/A
RhH36-I: GGTGTCCAGTGTGAGGTGAAGTTG	Eurofins	N/A
RhH37-I: GGGTCTTGTCCCAGATGCAGC	Eurofins	N/A
RhH38-I: GGTCCTGTCCCAGCTGCAG	Eurofins	N/A
RhH39-I: TCCCAGTGTGAGGTGCAGC	Eurofins	N/A
RhH40-I: GGGGTTTTGTCCCAGGTGACC	Eurofins	N/A
RhH41-I: GGGGTTCAGTGTGAGGTGCAG	Eurofins	N/A
RhH42-I: GGTGTGCAGTGTGAGGTGCAG	Eurofins	N/A
RhH43-I: GGTGCCCAGTGTGAGGTGCAG	Eurofins	N/A
RhH44-I: GGTGTCCAGTGTGTGGAGCAG	Eurofins	N/A
RhH45-I: GTGTCTCTGCCGAGGTGCAG	Eurofins	N/A
3IgGInt: GTTCGGGGAAGTAGTCCTTGAC	Eurofins	N/A
RhLk1-I: ACCACCGGAGAAATAGTGATGACGCAG	Eurofins	N/A
RhLk2-I: ACCACCGGAGAAATCGTGATGACG	Eurofins	N/A
RhLk3-I: CCAGGTGCCAGATGCGACATTCAG	Eurofins	N/A
RhLk4-I: CCAGGTGCCCGATGTGACATTCAG	Eurofins	N/A
RhLk5-I: CCAGGTGCCAGATGTGACATTCAG	Eurofins	N/A
RhLk6-I: CCAGGTGCCAGATGTGACATCCAG	Eurofins	N/A
RhLk7-I: ACCACCGGAGAAATTGTGTTGACG	Eurofins	N/A
RhLk8-I: CAGGTGCCCAGATGTGACATTCAG	Eurofins	N/A
RhLk9-I: GCCTGCGGGGACATTGTGATGAC	Eurofins	N/A
RhLk10-I: GCCTACGGGGACATTGTGATGACC	Eurofins	N/A
RhLk11-I: GCCTGTGGGGACATTGTGATGACC	Eurofins	N/A
RhLk12-I: GCCTACGGGGACATCGTGATGAC	Eurofins	N/A
RhLk13-I: ATGGGGACATTGTGTTGACCCAGTC	Eurofins	N/A
RhLk14-I: TCCAGTGGGGATATTGTGATGACCCAG	Eurofins	N/A
RhLk15-I: CCAGGTGCCAGATGTGACATTCAGATG	Eurofins	N/A
RhLk16-I: CCAGGTGCCAGATGTGACATACAG	Eurofins	N/A
RhLk17-I: GCCTCCAAGGGTGAAATTGTGATGACTC	Eurofins	N/A
RhLk18-I: TCCAGTGGGGATGTTGTGATAACTCAG	Eurofins	N/A
RhLk19-I: TCCAGTGGGGATGTTGTGATGAATCAG	Eurofins	N/A
RhLk20-I: TCCAGTGGGGATGTTGTGATGACTCAG	Eurofins	N/A
RhLk21-I: ACCACCGGAGAAATAGTGTTGATGCAG	Eurofins	N/A
RhLk22-I: CGGAGGAGAAATTGTGATGCAGCAG	Eurofins	N/A
RhLk23-I: ACCGGAGAAACAGTGGTGACGC	Eurofins	N/A
RhLk24-I: ACCACCGGAGAAATTGTATTGACGCAG	Eurofins	N/A
RhLk25-I: CGGCGGAGAAATTGTGATGCAGC	Eurofins	N/A
RhLk26-I: TCAGGTGCCAGATGTGACATTCAG	Eurofins	N/A
RhLk27-I: TCAGGTGCCAAATGTGACATCCAG	Eurofins	N/A
RhLk28-I: TCAGGTGCAAGATGTGACATCCAG	Eurofins	N/A
RhLk29-I: TCCAGTGGGGATATTGTGATGATCCAG	Eurofins	N/A
RhLk30-I: CGGTGGGGATATTGTGATGACCCAG	Eurofins	N/A
RhLk31-I: TCCAGTGCGGATATTGTGATGACCCAG	Eurofins	N/A
RhLk32-I: TCCAGTGGGGATGTTGTAATGACTCAG	Eurofins	N/A
RhLk33-I: AGTGGGGATGTTGTGATGACCCAG	Eurofins	N/A
RhLk34-I: ACTGGGGATGTTGCGATGACTCAG	Eurofins	N/A
RhLk35-I: AGTGGGGATACTGTGATGACCCAG	Eurofins	N/A
RhLk36-I: ACCACTGGAGAAATTGTAATGACGCAG	Eurofins	N/A
RhLk37-I: ACCACTGGAGAAATTGTGATGACGCAG	Eurofins	N/A
RhLk38-I: CGCCGGAGAAATTGTAATGACGCAG	Eurofins	N/A
RhLk39-I: ACCACCGGACAAGTTATATTGACTCAG	Eurofins	N/A
RhLkrev-I: CAGCAGGCACACAACAGAGACAG	Eurofins	N/A
RhLl1-I: TCCTGGGCCCAGTCTGCG	Eurofins	N/A
RhLl2-I: TCCTGGGCCCAGTTTGTGC	Eurofins	N/A
RhLl3-I: TCCTTGGCCCAGTCTGTCCT	Eurofins	N/A
RhLl4-I: TCCTGGGCCCAGTCTGTCC	Eurofins	N/A
RhLl5-I: TCCTGGGCGCAGTCTGTGC	Eurofins	N/A
RhLl6-I: TCCTGGGCCCAGTCTGCC	Eurofins	N/A
RhLl7-I: TCCTGGGCCCAGTCTGTC	Eurofins	N/A
RhLl8-I: TCCTGGGCCCAGTCTGTGC	Eurofins	N/A
RhLl9-I: TCCTGGTCCCAGTCTGTGCTG	Eurofins	N/A
RhLl10-I: TCCTGGGGCCAGTCTGCC	Eurofins	N/A
RhLl11-I: TCCTGGGCCCAGTTTGTGCT	Eurofins	N/A
RhLl12-I: TCCTGGGCCCAGCCTGTG	Eurofins	N/A
RhLl13-I: TCCCTCTCCCAGCCTGTGC	Eurofins	N/A
RhLl14-I: TCTCTCTCCCAGCCTGTGCT	Eurofins	N/A
RhLl15-I: CAGGTTCTGTGGTTTCTTCTGAGCTG	Eurofins	N/A
RhLl16-I: GGTTCCGTGGTTTCCTCTGGG	Eurofins	N/A
RhLl17-I: GGTTCCGTGGTTTCCTCTGAGCTG	Eurofins	N/A
RhLl18-I: CAGTCTCTGTGGCCTCCTATGAGCTG	Eurofins	N/A
RhLl19-I: CAGTCTCTGTGGCTTCCTATGAGCTG	Eurofins	N/A
RhLl20-I: GCTCTGCAGCCTCCTATGAGCTG	Eurofins	N/A
RhLl21-I: GGCTCTGTGACCTCCTATGAGCTG	Eurofins	N/A
RhLl22-I: GGTTCTTGGACCCATATGAGCTG	Eurofins	N/A
RhLl23-I: GGTTCTTGGGCCCAGTATGAGCTG	Eurofins	N/A
RhLl24-I: GGTTCTTGGGCCCAGTTTGTGCTG	Eurofins	N/A
RhLl25-I: GGTTCTGTGACCTCCTATGAGCTG	Eurofins	N/A
RhLl26-I: GACTCTGCGGCCTCCTTTGAG	Eurofins	N/A
RhLl27-I: GGCTCTGCGGCCTCCTATGAG	Eurofins	N/A
RhLl28-I: GGTTCCCTCTCGCAGCCTGTG	Eurofins	N/A
RhLl29-I: GGTTCCCTCTCCAAGCCTATGC	Eurofins	N/A
RhLl30-I: CTGGGCTCAGGCTGCC	Eurofins	N/A
RhLl31-I: TCCTGGGCCCAGTCTGCCC	Eurofins	N/A
RhLl32-I: TCCAATTCCCAGGCTGTGGTG	Eurofins	N/A
RhLl33-I: CCAGTGGTCCAGGCAGGG	Eurofins	N/A
RhLl34-I: TCCCTCTCCCAGCCTGAGC	Eurofins	N/A
RhLl35-I: CTCTGTGGCCTCCTATGAGCTG	Eurofins	N/A
RhLl36-I: CCTGGGCTCAGTCTGCC	Eurofins	N/A
RhLl37-I: GGGTCTTGGGCTGAGGTTGTG	Eurofins	N/A
RhLl38-I: CAGGGTCCAATTCTCAGGCTGTAG	Eurofins	N/A
RhLl39-I: GGAGTGGATTCTGAGACTGTGGTG	Eurofins	N/A
RhLl40-I: GTTCCCTCTCCCAGCCTATGC	Eurofins	N/A
RhLl41-I: GGTTCCCTCTCTCAGCCTTTGC	Eurofins	N/A
RhLl42-I: GGTTCTCTCTCCCAGTCTGTGC	Eurofins	N/A
RhLlrev-I: GTAGCTGCTGGCCGCGTACTTG	Eurofins	N/A
Rhesus HC2 GA Fwd: CATCCTTTTTCTAGTAGCAACTGCAACCGGTGTACATTCTCAGGTGCAGCTGGTGCAGTC	Eurofins	N/A
Rhesus HC2 GA Fwd: CATCCTTTTTCTAGTAGCAACTGCAACCGGTGTACATTCTCAGGTCCAGCTGGTGCAGTC	Eurofins	N/A
Rhesus HC2 GA Fwd: CATCCTTTTTCTAGTAGCAACTGCAACCGGTGTACATTCTGAGGTCCAGCTGGTGCAGTC	Eurofins	N/A
Rhesus HC2 GA Fwd: CATCCTTTTTCTAGTAGCAACTGCAACCGGTGTACATTCTCAGGTGACCTTGAAGGAGTC	Eurofins	N/A
Rhesus HC2 GA Fwd: CATCCTTTTTCTAGTAGCAACTGCAACCGGTGTACATTCTCAGGTCACCTTGAAGGAGTC	Eurofins	N/A
Rhesus HC2 GA Fwd: CATCCTTTTTCTAGTAGCAACTGCAACCGGTGTACATTCTGAGGTGCAGCTGGTGGAGTC	Eurofins	N/A
Rhesus HC2 GA Fwd: CATCCTTTTTCTAGTAGCAACTGCAACCGGTGTACATTCTGAGGTGCGGCTGGTGGAGTC	Eurofins	N/A
Rhesus HC2 GA Fwd: CATCCTTTTTCTAGTAGCAACTGCAACCGGTGTACATTCTGAGGTGCAGCTGGTGGCGTA	Eurofins	N/A
Rhesus HC2 GA Fwd: CATCCTTTTTCTAGTAGCAACTGCAACCGGTGTACATTCTGAGGCGCAGCTGATGGAAAC	Eurofins	N/A
Rhesus HC2 GA Fwd: CATCCTTTTTCTAGTAGCAACTGCAACCGGTGTACATTCTGAGGTGCAGCTGGCGGAGTC	Eurofins	N/A
Rhesus HC2 GA Fwd: CATCCTTTTTCTAGTAGCAACTGCAACCGGTGTACATTCTGAGGTGCAGCTAGTGGAGTC	Eurofins	N/A
Rhesus HC2 GA Fwd: CATCCTTTTTCTAGTAGCAACTGCAACCGGTGTACATTCTGACGTGCAGCTGGTGGAGTC	Eurofins	N/A
Rhesus HC2 GA Fwd: CATCCTTTTTCTAGTAGCAACTGCAACCGGTGTACATTCTGAGGTGCAGTTGGTGGAGTC	Eurofins	N/A
Rhesus HC2 GA Fwd: CATCCTTTTTCTAGTAGCAACTGCAACCGGTGTACATTCTGTGGAGCAGCTGGTGGAGTC	Eurofins	N/A
Rhesus HC2 GA Fwd: CATCCTTTTTCTAGTAGCAACTGCAACCGGTGTACATTCTGAGGTGCAGCTGGTAGAGTC	Eurofins	N/A
Rhesus HC2 GA Fwd: CATCCTTTTTCTAGTAGCAACTGCAACCGGTGTACATTCTGAAGTGCAGTTGGTGGAGTC	Eurofins	N/A
Rhesus HC2 GA Fwd: CATCCTTTTTCTAGTAGCAACTGCAACCGGTGTACATTCTGAGGTGCAGCGGGTGGAGTC	Eurofins	N/A
Rhesus HC2 GA Fwd: CATCCTTTTTCTAGTAGCAACTGCAACCGGTGTACATTCTGAGGTGCAACTGGTGGAGTC	Eurofins	N/A
Rhesus HC2 GA Fwd: CATCCTTTTTCTAGTAGCAACTGCAACCGGTGTACATTCTCAGCTGCAGCTGCAGGAGTC	Eurofins	N/A
Rhesus HC2 GA Fwd: CATCCTTTTTCTAGTAGCAACTGCAACCGGTGTACATTCTCAGGTGCAGCTGCAGGAGTC	Eurofins	N/A
Rhesus HC2 GA Fwd: CATCCTTTTTCTAGTAGCAACTGCAACCGGTGTACATTCTGAGGTGCAGCTGGTGCAGTC	Eurofins	N/A
Rhesus HC2 GA Fwd: CATCCTTTTTCTAGTAGCAACTGCAACCGGTGTACATTCTCAGGTGCAGCTGCAGGAGTC	Eurofins	N/A
Rhesus HC2 GA Fwd: GGAAGACCGATGGGCCCTTGGTCGACGCTGAGGAGACGGTGACCAG	Eurofins	N/A
Rhesus HC2 GA Fwd: GGAAGACCGATGGGCCCTTGGTCGACGCTGAGGAGATGGTGATTGGG	Eurofins	N/A
Rhesus HC2 GA Fwd: GGAAGACCGATGGGCCCTTGGTCGACGCTGAAGAGACGGTGACCCTG	Eurofins	N/A
Rhesus HC2 GA Fwd: GGAAGACCGATGGGCCCTTGGTCGACGCTGAGGAGACGGTGACGACG	Eurofins	N/A
Rhesus KC2 GA Fwd: CATCCTTTTTCTAGTAGCAACTGCAACCGGTGTACATTCTGACATCCAGATGACCCAG	Eurofins	N/A
Rhesus KC2 GA Fwd: CATCCTTTTTCTAGTAGCAACTGCAACCGGTGTACATTCTGCCATCCAGATGACCCAG	Eurofins	N/A
Rhesus KC2 GA Fwd: CATCCTTTTTCTAGTAGCAACTGCAACCGGTGTACATTCTGACATTCAGTTGACCCAG	Eurofins	N/A
Rhesus KC2 GA Fwd: CATCCTTTTTCTAGTAGCAACTGCAACCGGTGTACATTCTGACATTCAGATGACCCAG	Eurofins	N/A
Rhesus KC2 GA Fwd: CATCCTTTTTCTAGTAGCAACTGCAACCGGTGTACATTCTGACATTCAGATGTCCCAG	Eurofins	N/A
Rhesus KC2 GA Fwd: CATCCTTTTTCTAGTAGCAACTGCAACCGGTGTACATTCTGATATCCAGATGACCCAG	Eurofins	N/A
Rhesus KC2 GA Fwd: CATCCTTTTTCTAGTAGCAACTGCAACCGGTGTACATTCTGCTGTTGTGATGACCCAG	Eurofins	N/A
Rhesus KC2 GA Fwd: CATCCTTTTTCTAGTAGCAACTGCAACCGGTGTACATTCTGATACTGTGATGACCCAG	Eurofins	N/A
Rhesus KC2 GA Fwd: CATCCTTTTTCTAGTAGCAACTGCAACCGGTGTACATTCTGATGTTGTGATGACTCAG	Eurofins	N/A
Rhesus KC2 GA Fwd: CATCCTTTTTCTAGTAGCAACTGCAACCGGTGTACATTCTGATATTGTGATGATCCAG	Eurofins	N/A
Rhesus KC2 GA Fwd: CATCCTTTTTCTAGTAGCAACTGCAACCGGTGTACATTCTGATATTGTGATGACCCAG	Eurofins	N/A
Rhesus KC2 GA Fwd: CATCCTTTTTCTAGTAGCAACTGCAACCGGTGTACATTCTGATATCGTGATGACCCAG	Eurofins	N/A
Rhesus KC2 GA Fwd: CATCCTTTTTCTAGTAGCAACTGCAACCGGTGTACATTCTGATATAGTGATGACCCAG	Eurofins	N/A
Rhesus KC2 GA Fwd: CATCCTTTTTCTAGTAGCAACTGCAACCGGTGTACATTCTGACATTCTGTTGACCCAG	Eurofins	N/A
Rhesus KC2 GA Fwd: CATCCTTTTTCTAGTAGCAACTGCAACCGGTGTACATTCTGATATTGTGATGACTCAG	Eurofins	N/A
Rhesus KC2 GA Fwd: CATCCTTTTTCTAGTAGCAACTGCAACCGGTGTACATTCTGACATTGTGATGACACAG	Eurofins	N/A
Rhesus KC2 GA Fwd: CATCCTTTTTCTAGTAGCAACTGCAACCGGTGTACATTCTGATATTGTGATGACACAA	Eurofins	N/A
Rhesus KC2 GA Fwd: CATCCTTTTTCTAGTAGCAACTGCAACCGGTGTACATTCTGAAATAGTGATGACGCAGTC	Eurofins	N/A
Rhesus KC2 GA Fwd: CATCCTTTTTCTAGTAGCAACTGCAACCGGTGTACATTCTGAAACAGTGATGACGCAGTC	Eurofins	N/A
Rhesus KC2 GA Fwd: CATCCTTTTTCTAGTAGCAACTGCAACCGGTGTACATTCTGAAATTGTAATGACGCAGTC	Eurofins	N/A
Rhesus KC2 GA Fwd: CATCCTTTTTCTAGTAGCAACTGCAACCGGTGTACATTCTGAAATTGTGATGACACAATC	Eurofins	N/A
Rhesus KC2 GA Fwd: CATCCTTTTTCTAGTAGCAACTGCAACCGGTGTACATTCTCAAGTTATATTGACACAGTC	Eurofins	N/A
Rhesus KC2 GA Fwd: CATCCTTTTTCTAGTAGCAACTGCAACCGGTGTACATTCTCAAGTTATATTGACTCAGTC	Eurofins	N/A
Rhesus KC2 GA Fwd: CATCCTTTTTCTAGTAGCAACTGCAACCGGTGTACATTCTGACATTGTGATGACCCAGTC	Eurofins	N/A
Rhesus KC2 GA Fwd: CATCCTTTTTCTAGTAGCAACTGCAACCGGTGTACATTCTGAAATGATACTCACACAGTC	Eurofins	N/A
Rhesus KC2 GA Fwd: CATCCTTTTTCTAGTAGCAACTGCAACCGGTGTACATTCTGAAACGATACTCACACAGTC	Eurofins	N/A
Rhesus KC2 GA Fwd: CATCCTTTTTCTAGTAGCAACTGCAACCGGTGTACATTCTGATATTGTGATGACTCAGTC	Eurofins	N/A
Rhesus KC2 GA Fwd: CATCCTTTTTCTAGTAGCAACTGCAACCGGTGTACATTCTGAAATTGTGCTGACTCAGTC	Eurofins	N/A
Rhesus KC2 GA Fwd: CATCCTTTTTCTAGTAGCAACTGCAACCGGTGTACATTCTGACATTGTGCTGACCCAGTC	Eurofins	N/A
Rhesus KC2 GA rev: GAAGACAGATGGTGCAGCCACCGTACGTTTGATTTCCACCTTGGTCC	Eurofins	N/A
Rhesus KC2 GA rev: GAAGACAGATGGTGCAGCCACCGTACGTTTGATCTCCACTTTGGTCC	Eurofins	N/A
Rhesus KC2 GA rev: GAAGACAGATGGTGCAGCCACCGTACGTTTGATATCCAGTTTGGTCC	Eurofins	N/A
Rhesus KC2 GA rev: GAAGACAGATGGTGCAGCCACCGTACGTTTGATCTCCACCTTGGTCC	Eurofins	N/A
Rhesus KC2 GA rev: GAAGACAGATGGTGCAGCCACCGTACGTTTAATCTCCAGTCGTGTCC	Eurofins	N/A
Rhesus LC2 GA Fwd: CATCCTTTTTCTAGTAGCAACTGCAACCGGTGTACATTCTCAGTCTGTGCTGACACA	Eurofins	N/A
Rhesus LC2 GA Fwd: CATCCTTTTTCTAGTAGCAACTGCAACCGGTGTACATTCTCAGTCTGTGCTGACGCA	Eurofins	N/A
Rhesus LC2 GA Fwd: CATCCTTTTTCTAGTAGCAACTGCAACCGGTGTACATTCTCAGTCTGTGCTGACTCA	Eurofins	N/A
Rhesus LC2 GA Fwd: CATCCTTTTTCTAGTAGCAACTGCAACCGGTGTACATTCTCAGGCTGCCCTGACTCAG	Eurofins	N/A
Rhesus LC2 GA Fwd: CATCCTTTTTCTAGTAGCAACTGCAACCGGTGTACATTCTCAGTCTGCCCTGACTCAG	Eurofins	N/A
Rhesus LC2 GA Fwd: CATCCTTTTTCTAGTAGCAACTGCAACCGGTGTACATTCTCAGGCTGCCCCGACTCAG	Eurofins	N/A
Rhesus LC2 GA Fwd: CATCCTTTTTCTAGTAGCAACTGCAACCGGTGTACATTCTTCCTATGAGCTGACTCAG	Eurofins	N/A
Rhesus LC2 GA Fwd: CATCCTTTTTCTAGTAGCAACTGCAACCGGTGTACATTCTTCTTCTGAGCTGACTCAG	Eurofins	N/A
Rhesus LC2 GA Fwd: CATCCTTTTTCTAGTAGCAACTGCAACCGGTGTACATTCTTCCTCTGAGCTGACTCAG	Eurofins	N/A
Rhesus LC2 GA Fwd: CATCCTTTTTCTAGTAGCAACTGCAACCGGTGTACATTCTTCCTCCGGGCTGACTCAG	Eurofins	N/A
Rhesus LC2 GA Fwd: CATCCTTTTTCTAGTAGCAACTGCAACCGGTGTACATTCTTCCTATGAGCTGACACAG	Eurofins	N/A
Rhesus LC2 GA Fwd: CATCCTTTTTCTAGTAGCAACTGCAACCGGTGTACATTCTTCTTGTGAACTGACACAG	Eurofins	N/A
Rhesus LC2 GA Fwd: CATCCTTTTTCTAGTAGCAACTGCAACCGGTGTACATTCTTCCTATGATGTGACTCAG	Eurofins	N/A
Rhesus LC2 GA Fwd: CATCCTTTTTCTAGTAGCAACTGCAACCGGTGTACATTCTTCCTATGATCTGACTCAG	Eurofins	N/A
Rhesus LC2 GA Fwd: CATCCTTTTTCTAGTAGCAACTGCAACCGGTGTACATTCTCTGCCTGTGCTGACTCAG	Eurofins	N/A
Rhesus LC2 GA Fwd: CATCCTTTTTCTAGTAGCAACTGCAACCGGTGTACATTCTCAGCCTGTGCTGACTCAG	Eurofins	N/A
Rhesus LC2 GA Fwd: CATCCTTTTTCTAGTAGCAACTGCAACCGGTGTACATTCTAAGCCTATGCTGACTCAGCC	Eurofins	N/A
Rhesus LC2 GA Fwd: CATCCTTTTTCTAGTAGCAACTGCAACCGGTGTACATTCTCAGCCTGTGCTGACTCAGCC	Eurofins	N/A
Rhesus LC2 GA Fwd: CATCCTTTTTCTAGTAGCAACTGCAACCGGTGTACATTCTCCCCATTCTGTGTCGGGGTC	Eurofins	N/A
Rhesus LC2 GA Fwd: CATCCTTTTTCTAGTAGCAACTGCAACCGGTGTACATTCTCAGGCTGTAGTGACTCAGGA	Eurofins	N/A
Rhesus LC2 GA Fwd: CATCCTTTTTCTAGTAGCAACTGCAACCGGTGTACATTCTGAGACTGTGGTGACCCAGGA	Eurofins	N/A
Rhesus LC2 GA Fwd: CATCCTTTTTCTAGTAGCAACTGCAACCGGTGTACATTCTCAGCCTGTGCTGACTCAGC	Eurofins	N/A
Rhesus LC2 GA Fwd: CATCCTTTTTCTAGTAGCAACTGCAACCGGTGTACATTCTCAGGCAGGGCTGACTCAGCC	Eurofins	N/A
Rhesus LC2 GA rev: GTTGGCTTGAAGCTCCTCACTCGAGGGCGGGAACAGAGTG	Eurofins	N/A
Rhesus LC2 GA rev: GTTGGCTTGAAGCTCCTCACTCGAGGGTGGGAACAGAGTG	Eurofins	N/A
Rhesus LC2 GA rev: GTTGGCTTGAAGCTCCTCACTCGAGGGCGGGAAGAGAGTG	Eurofins	N/A
Rhesus LC2 GA rev: GTTGGCTTGAAGCTCCTCACTCGAGGGCGGAAAGAGAGTG	Eurofins	N/A
