# Supplementary material for: Germline-targeting HIV immunogen induces cross-neutralizing antibodies in outbred macaques
Source: Immunity. Author manuscript; Available in PMC 2026 Jun 17. (PMC13274938; doi:10.1016/j.immuni.2026.03.012)
Supplement: 5 — Table S4 - Binding and neutralization profile of multi-tier HIV panel from vaccine induced mAbs, related to Figure 5 [file NIHMS2174337-supplement-5.xlsx]

## Sheet: Sheet1
				Binding																							Neutralization
Animal ID	mAbs ID	CDRH3 length	CDRH3 sequence	Q23-GT2	Q23-GT2-169E-171E	Q23-GT2-160K	Q23-GT2-160K-169E-171E	Q23-GT1	C1080	CRF250	16055	ZM233	CAP256	246F3	25710	WITO	CE1176	CE0217	CNE55	BJOX02000	X2278	CNE8	X1632	TRO11	CH119		Q23	Q23-DKO	Q23-160	Q23-TKO	Q23-GT2	Q23-GT2-169E-171E	Q23-GT2-160K	Q23-GT2-160K-169E-171E	CAP256	ZM233	C1080	16055	CRF250	25710	CE1176	CE0217	246F3	BJOX02000
CH35	CH35-Apex1.12	26	CARETFNYEDDSGDYYTEVDGYNRFDVW	1.62	0	0.11	0	1.48	1.25	0.31	0.3	0.63	0.09	0.91	0.1	0	0	0.1	0.03	0.18	0.02	0.01	0	0.01	0.01		<0.14	ND	ND	ND	<0.14	>300	ND	>300	ND	ND	ND	ND	ND	ND	ND	ND	ND	ND
	CH35-Apex1.01	26	CVRETFYYEDDSADYYTEVDGYNRFDVW	1.61	0	0.59	0	1.33	0.8	0.05	0.04	0.03	0.01	NA	NA	NA	NA	NA	NA	NA	NA	NA	NA	NA	NA		<0.14	ND	ND	ND	<0.14	>300	ND	>300	ND	ND	ND	ND	ND	ND	ND	ND	ND	ND
	CH35-Apex1.02	26	CVRETFYYEDDSGDYYTEVDGYNRFDVW	1.76	0	0.58	0	1.49	1.23	0.21	0.16	0.14	0.04	NA	NA	NA	NA	NA	NA	NA	NA	NA	NA	NA	NA		<0.14	ND	ND	ND	<0.14	>300	ND	>300	ND	ND	ND	ND	ND	ND	ND	ND	ND	ND
	CH35-Apex1.13	26	CARETFNYEDDSGDYYTEVDGYNRFDVW	1.81	0	0.52	0	1.59	1.26	0.1	0.15	0.27	0.05	NA	NA	NA	NA	NA	NA	NA	NA	NA	NA	NA	NA		<0.14	ND	ND	ND	<0.14	>300	ND	>300	ND	ND	ND	ND	ND	ND	ND	ND	ND	ND
	CH35-Apex1.08	26	CARETFIYEDDSGDYYTEVDGYNRFDVW	1.98	0	0.58	0	1.79	1.88	0.93	0.89	0.83	0.23	1.37	0.47	0.05	0.01	0.52	0.03	0.55	0.02	0.01	0	0.02	0.03		<0.14	>300	1.27	>300	<0.14	>300	ND	>300	>300	>300	8.6	65.75	18.62	>300	>300	3.22	8.28	>300
	CH35-Apex2.03	23	CARDRDHTYYEDDYTYYSPNYFDLW	1.91	0	1.9	0	2.1	1.26	1.64	1.34	0.97	0.93	1.36	1.15	0.06	0.03	0.56	0.02	0.11	0.12	0.02	0.13	0.02	0.03		>300	>300	ND	>300	>300	>300	ND	>300	>300	>300	>300	>300	>300	>300	>300	>300	>300	>300
CH42	CH42-Apex2.01	24	CARQTEEYYLDDYDYSYNGYNRFDVW	2.09285	0	0.639884	0.0167757	1.654	1.5634	1.191	0.883	0.946813	0.372	NA	NA	NA	NA	NA	NA	NA	NA	NA	NA	NA	NA		0.7342	>300	122.8		<0.14	>300	ND	>300	>300	218.2	44.31	>300	268	>300	>300	>300	>300	>300
	CH42-Apex2.02	24	CARQTEDYYEEDYDYSYTGYNRFDVW	2.0884	0	0.922353	0.019274	1.469	1.19316	0.545	0.575	0.321	0.19	NA	NA	NA	NA	NA	NA	NA	NA	NA	NA	NA	NA		<0.14	ND	ND	ND	<0.14	ND	ND	>300	ND	ND	ND	ND	ND	ND	ND	ND	ND	ND
	CH42-Apex1.01	24	CAKEEGELYSEDDYAYYDGYNRFDVW	2.621	0.004	0.32	0	1.606	0.860914	0.104	0.588	0.308787	0.25	NA	NA	NA	NA	NA	NA	NA	NA	NA	NA	NA	NA		12.01	>300	ND	>300	<0.14	>300	ND	>300	>300	>300	152.1	>300	>300	>300	>300	>300	>300	>300
	CH42-Apex1.02	24	CAKEDGELYSEDDDAYYDGYNRFDVW	1.4569	0	0.189317	0.0396942	0.835	0.240644	0.019	0.152	0.0446701	0.05	NA	NA	NA	NA	NA	NA	NA	NA	NA	NA	NA	NA		41.31	ND	ND	ND	0.2359	ND	ND	>300	ND	ND	ND	ND	ND	ND	ND	ND	ND	ND
	CH42-Apex3.01	23	CARDDFWTYGDDYSETDFPGGFDFW	1.34467	0	2.24732	0.0431713	0.42	0	0	0.087	0.034	0.044	NA	NA	NA	NA	NA	NA	NA	NA	NA	NA	NA	NA		>300	>300	<0.14	ND	>300	>300	ND	>300	>300	>300	>300	>300	>300	>300	>300	>300	>300	>300
CH70	CH70-Apex1.02	29	CARDQGRYYVDDYGDYYNGGYYTGYTRFDVW	1.78	0	0.11	0.01	1.43	0.61	0.03	0.11	0.1	0.06	0.23	0.21	0	0	0.03	0.01	0.09	0.01	0.01	0	0.01	0.01		>300	ND	ND	ND	>300	>300	ND	>300	ND	ND	ND	ND	ND	ND	ND	ND	ND	ND
	CH70-Apex1.01	29	CARDQGRYYVDDYADYYNGAYYTGYTRFDVW	1.23	0	0.03	0	1.02	0.31	0.01	0.02	0.02	0.02	0.21	0.09	0	0	0.01	0	0.02	0.01	0.01	0	0.01	0.01		>300	>300	1.417	>300	4.717	>300	ND	>300	>300	>300	>300	>300	>300	>300	>300	>300	>300	>300
	CH70-Apex2.01	25	CAREGRGQFWYDEDYGQFYVPGGLDSW	2.09	0	2.81	0	1.21	0.03	0.01	0.01	0.01	0	0.08	0.01	0	0	0	0	0	0.01	0	0	0.01	0		9.826	>300	ND	>300	0.5137	>300	ND	>300	>300	>300	>300	>300	>300	>300	>300	>300	>300	>300
	CH70-Apex3.01	23	CARDQQSSYYAEDYGYSYTDGLDSW	1.5	0	2.56	0	0.57	0.03	0.01	0.01	0.01	0.02	NA	NA	NA	NA	NA	NA	NA	NA	NA	NA	NA	NA		>300	>300	ND	>300	>300	>300	ND	>300	>300	>300	>300	>300	>300	>300	>300	>300	>300	>300
	CH70-Apex3.02	23	CARDQQSSYYAEDYGYSFTDGLDSW	0.6	0	2.01	0	0.16	0.02	0.01	0.01	0.01	0.01	NA	NA	NA	NA	NA	NA	NA	NA	NA	NA	NA	NA		169	ND	ND	ND	68.18	>300	ND	>300	ND	ND	ND	ND	ND	ND	ND	ND	ND	ND
	CH70-Apex6.01	22	CAREADPYYDEYYGYHYTEYFEFW	1.77	0.01	2.71	0.01	0.79	0.07	0.02	0.05	0.01	0.01	0.05	0.01	0	0	0.01	0.01	0	0.01	0	0	0.01	0		>300	>300	ND	>300	>300	>300	ND	>300	>300	>300	>300	>300	>300	>300	>300	>300	>300	>300
CI91	CI91-Apex1.01	23	CARTYFTYYYDGGDYTEERTYFDSW	1.13	0.01	1.72	0.01	0.6	0.04	0.02	0.02	0.02	0.03	0.1	0.02	0	0.01	0.02	0.01	0.01	0.02	0.02	0	0.02	0.01		0.1898	>300	ND	>300	<0.14	>300	ND	>300	>300	>300	>300	>300	>300	>300	>300	>300	>300	>300
	CI91-Apex1.03	23	CARTYFTYYYDGGDYTEERTWFDSW	1.35	0	1.67	0.01	0.91	0.03	0.02	0.02	0.01	0.02	NA	NA	NA	NA	NA	NA	NA	NA	NA	NA	NA	NA		>300	ND	ND	ND	77.42	>300	ND	>300	ND	ND	ND	ND	ND	ND	ND	ND	ND	ND
	CI91-Apex1.15	23	CARTYFTYYYDGGDYTEERTYFDSW	1.35	0.01	1.96	0.01	0.8	0.03	0.02	0.02	0.02	0.03	NA	NA	NA	NA	NA	NA	NA	NA	NA	NA	NA	NA		5.501	ND	ND	ND	0.1401	>300	ND	>300	ND	ND	ND	ND	ND	ND	ND	ND	ND	ND
	CI91-Apex1.47	23	CARTYFTYYYDGGDYTEERTYFDSW	1.51	0.01	2.1	0.01	0.93	0.03	0.02	0.02	0.01	0.03	NA	NA	NA	NA	NA	NA	NA	NA	NA	NA	NA	NA		258	ND	ND	ND	2.025	>300	ND	>300	ND	ND	ND	ND	ND	ND	ND	ND	ND	ND
	CI91-Apex1.49	23	CSRTYFTYYYDGGDYTEERTYFDSW	1.32	0.01	1.82	0.01	0.82	0.01	0	0	0.01	0	NA	NA	NA	NA	NA	NA	NA	NA	NA	NA	NA	NA		0.5758	ND	ND	ND	<0.14	>300	ND	>300	ND	ND	ND	ND	ND	ND	ND	ND	ND	ND
	CI91-Apex1.53	23	CARTYFTYYYDGGDFTEERTYFDSW	1.27	0.01	1.84	0.01	0.69	0.01	0	0.01	0.01	0.01	NA	NA	NA	NA	NA	NA	NA	NA	NA	NA	NA	NA		30.78	ND	ND	ND	0.6376	>300	ND	>300	ND	ND	ND	ND	ND	ND	ND	ND	ND	ND
	CI91-Apex1.54	23	CARTYFTYYYDGGDFTEERTYFDSW	1.29	0.01	1.91	0.01	0.74	0.01	0.01	0.01	0.01	0.01	NA	NA	NA	NA	NA	NA	NA	NA	NA	NA	NA	NA		13.75	ND	ND	ND	0.8293	>300	ND	>300	ND	ND	ND	ND	ND	ND	ND	ND	ND	ND
	CI91-Apex1.42	23	CTRTYFTYYYDGGDYTEERTYFDSW	0.89	0	1.37	0	0.53	0	0	0	0	0.01	NA	NA	NA	NA	NA	NA	NA	NA	NA	NA	NA	NA		ND	ND	ND	ND	ND	ND	ND	ND	ND	ND	ND	ND	ND	ND	ND	ND	ND	ND
	CI91-Apex1.11	23	CTRTYFTYYYDGGDYTEERTWFDSW	0.36	0	0.9	0	0.13	0.01	0.01	0	0.01	0.01	NA	NA	NA	NA	NA	NA	NA	NA	NA	NA	NA	NA		ND	ND	ND	ND	ND	ND	ND	ND	ND	ND	ND	ND	ND	ND	ND	ND	ND	ND
	CI91-Apex1.13	23	CTRTYFTFYSDGGDFTEERTYFDSW	0.24	0	0.56	0	0.05	0	0	0	0	0.01	NA	NA	NA	NA	NA	NA	NA	NA	NA	NA	NA	NA		ND	ND	ND	ND	ND	ND	ND	ND	ND	ND	ND	ND	ND	ND	ND	ND	ND	ND
	CI91-Apex1.40	23	CARTYFTYYYDGGDFTEERTYFDSW	0.16	0	0.71	0	0.05	0.0115495	0.00161824	0	-1.11425e-05	0.0114355	NA	NA	NA	NA	NA	NA	NA	NA	NA	NA	NA	NA		ND	ND	ND	ND	ND	ND	ND	ND	ND	ND	ND	ND	ND	ND	ND	ND	ND	ND
	CI91-Apex1.19	23	CARTYFTYYYDGGDFTEERTYFDSW	0.14	0	0.7	0	0.05	0	0	0	0.01	0.01	NA	NA	NA	NA	NA	NA	NA	NA	NA	NA	NA	NA		ND	ND	ND	ND	ND	ND	ND	ND	ND	ND	ND	ND	ND	ND	ND	ND	ND	ND
CI72	CI72-Apex3.02	22	CTTYRVYYEEDYDYYYTDARFDYW	2.14	0	2.65	0.01	1.71	0	0	0	0	0.01	NA	NA	NA	NA	NA	NA	NA	NA	NA	NA	NA	NA		<0.14	>300	ND	>300	<0.14	>300	ND	>300	>300	>300	>300	>300	>300	>300	>300	>300	>300	>300
	CI72-Apex3.01	22	CTTYRIYYEDDYDYYYTDARFDYW	2.07	0.01	2.63	0.01	1.63	0	0	0	0	0.01	NA	NA	NA	NA	NA	NA	NA	NA	NA	NA	NA	NA		ND	ND	ND	ND	ND	ND	ND	ND	ND	ND	ND	ND	ND	ND	ND	ND	ND	ND
	CI72-Apex2.04	22	CARGSEHYEDDYGFLSTSNSLDLW	1.85	0.01	2.29	0.01	0.71	0	0	0	0.01	0.01	NA	NA	NA	NA	NA	NA	NA	NA	NA	NA	NA	NA		>300	ND	ND	ND	>300	>300	ND	>300	ND	ND	ND	ND	ND	ND	ND	ND	ND	ND
	CI72-Apex2.05	22	CARGSEHYEDDYGFLSTSNSLDLW	1.88	0.01	2.6	0.01	0.85	0	0.01	0	0.01	0.02	NA	NA	NA	NA	NA	NA	NA	NA	NA	NA	NA	NA		>300	ND	ND	ND	>300	>300	ND	>300	ND	ND	ND	ND	ND	ND	ND	ND	ND	ND
	CI72-Apex2.14	22	CTRGSEHYEDDYGFLSTSNSLDVW	1.35	0.01	1.97	0.01	0.37	0	0.01	0	0	0.02	NA	NA	NA	NA	NA	NA	NA	NA	NA	NA	NA	NA		>300	>300	ND	>300	>300	>300	ND	>300	>300	>300	>300	>300	>300	>300	>300	>300	>300	>300
	CI72-Apex2.11	22	CTRGSEHYEDDYGFLSTSNSLDVW	1.31	0.01	1.92	0.01	0.35	0	0	0	0	0.02	NA	NA	NA	NA	NA	NA	NA	NA	NA	NA	NA	NA		>300	ND	ND	ND	>300	>300	ND	>300	ND	ND	ND	ND	ND	ND	ND	ND	ND	ND
	CI72-Apex2.17	22	CARGSEHYEDDYGFLSTSNSLDLW	0.819696	0.0133072	1.21958	0.00771289	0.151296	0	0	0	0	0.02	NA	NA	NA	NA	NA	NA	NA	NA	NA	NA	NA	NA		>300	ND	ND	ND	>300	>300	ND	>300	ND	ND	ND	ND	ND	ND	ND	ND	ND	ND
CH03	CH03-Apex2.01	22	CARDWTYYEDDYGYSTVENEVDSW	1.69	0	2.49	0	1.04	0	0.02	0	0	0.02	NA	NA	NA	NA	NA	NA	NA	NA	NA	NA	NA	NA		>300	ND	ND	ND	>300	>300	ND	>300	ND	ND	ND	ND	ND	ND	ND	ND	ND	ND
	CH03-Apex2.02	22	CARDWTYYEDDYGYSTVENEVDYW	1.76	0	2.47	0	1.15	0	0.01	0	0	0.02	NA	NA	NA	NA	NA	NA	NA	NA	NA	NA	NA	NA		>300	ND	ND	ND	>300	>300	ND	>300	ND	ND	ND	ND	ND	ND	ND	ND	ND	ND
CE06	CE06-Apex1.01	23	CARDEGSYEGDYDYSYDGYNRFDVW	1.75	0	0.2	0	1.4	0.59	0.02	0.1	0.04	0.03	0.26	0.15	0	0	0.02	0	0.01	0.01	0.01	0	0.01	0.01		>300	ND	ND	ND	15.03	>300	ND	>300	ND	ND	ND	ND	ND	ND	ND	ND	ND	ND
	CE06-Apex6.01	22	CVRDFTYYEDGFDYTLEGDSLDVW	2	0	2.47	0	1.43	0	0.02	0	0.02	0.04	NA	NA	NA	NA	NA	NA	NA	NA	NA	NA	NA	NA		>300	ND	ND	ND	>300	>300	ND	>300	ND	ND	ND	ND	ND	ND	ND	ND	ND	ND
CE60	CE60-Apex1.01	23	CARDSGNYYGDDYGDFYTGGGNDYW	1.43	0	2.06	0	0.74	0	0.02	0.01	0.02	0.04	NA	NA	NA	NA	NA	NA	NA	NA	NA	NA	NA	NA		>300	ND	ND	ND	184.2	>300	ND	>300	ND	ND	ND	ND	ND	ND	ND	ND	ND	ND
