# Supplementary material for: Germline-targeting HIV immunogen induces cross-neutralizing antibodies in outbred macaques
Source: Immunity. Author manuscript; Available in PMC 2026 Jun 17. (PMC13274938; doi:10.1016/j.immuni.2026.03.012)
Supplement: 6 — Table S5 - Potential V2-Apex precursors frequency in naive human repertoire, related to supplementary Figure 7 [file NIHMS2174337-supplement-6.xlsx]

## Sheet: naive_potential_apex_precursor_
donor	motif	short_seqs	long_seqs	total_seqs	long_freq	anywhere	anywhere_per_million	in_middle	in_middle_per_million
316188	YYD	13090101	495836	13585937	0.04	64984	4783	11587	853
326650	YYD	25130078	1789312	26919390	0.07	360135	13378	73069	2714
326713	YYD	128073768	5105102	133178870	0.04	708525	5320	142220	1068
326651	YYD	143589713	9338681	152928394	0.06	1309875	8565	195920	1281
326737	YYD	20212723	991664	21204387	0.05	178564	8421	36307	1712
326780	YYD	43906170	1145797	45051967	0.03	177897	3949	37513	833
326907	YYD	14484141	832526	15316667	0.05	75176	4908	11495	750
326797	YYD	37461216	1821971	39283187	0.05	351834	8956	65615	1670
327059	YYD	32924375	2287599	35211974	0.06	243630	6919	45205	1284
D103	YYD	13225267	794572	14019839	0.06	79872	5697	13273	947
316188	DY	13090101	495836	13585937	0.04	152053	11192	11162	822
326650	DY	25130078	1789312	26919390	0.07	684066	25412	39197	1456
326713	DY	128073768	5105102	133178870	0.04	1734756	13026	102300	768
326651	DY	143589713	9338681	152928394	0.06	3215231	21024	152502	997
326737	DY	20212723	991664	21204387	0.05	349992	16506	20455	965
326780	DY	43906170	1145797	45051967	0.03	381815	8475	27353	607
326907	DY	14484141	832526	15316667	0.05	318536	20797	22062	1440
326797	DY	37461216	1821971	39283187	0.05	617483	15719	45906	1169
327059	DY	32924375	2287599	35211974	0.06	545933	15504	31058	882
D103	DY	13225267	794572	14019839	0.06	232825	16607	14973	1068
316188	DDY	13090101	495836	13585937	0.04	3694	272	475	35
326650	DDY	25130078	1789312	26919390	0.07	14586	542	828	31
326713	DDY	128073768	5105102	133178870	0.04	36430	274	3494	26
326651	DDY	143589713	9338681	152928394	0.06	61728	404	2724	18
326737	DDY	20212723	991664	21204387	0.05	6518	307	390	18
326780	DDY	43906170	1145797	45051967	0.03	8325	185	592	13
326907	DDY	14484141	832526	15316667	0.05	5714	373	294	19
326797	DDY	37461216	1821971	39283187	0.05	12082	308	820	21
327059	DDY	32924375	2287599	35211974	0.06	12125	344	747	21
D103	DDY	13225267	794572	14019839	0.06	5412	386	379	27
316188	(E|D)(E|D)Y	13090101	495836	13585937	0.04	7948	585	633	47
326650	(E|D)(E|D)Y	25130078	1789312	26919390	0.07	34166	1269	1828	68
326713	(E|D)(E|D)Y	128073768	5105102	133178870	0.04	97523	732	12760	96
326651	(E|D)(E|D)Y	143589713	9338681	152928394	0.06	148203	969	5106	33
326737	(E|D)(E|D)Y	20212723	991664	21204387	0.05	16780	791	1183	56
326780	(E|D)(E|D)Y	43906170	1145797	45051967	0.03	21166	470	1157	26
326797	(E|D)(E|D)Y	37461216	1821971	39283187	0.05	31062	791	1657	42
326907	(E|D)(E|D)Y	14484141	832526	15316667	0.05	13070	853	621	41
327059	(E|D)(E|D)Y	32924375	2287599	35211974	0.06	31198	886	1608	46
D103	(E|D)(E|D)Y	13225267	794572	14019839	0.06	14102	1006	957	68
316188	(E|D)DDY	13090101	495836	13585937	0.04	144	11	59	4
326650	(E|D)DDY	25130078	1789312	26919390	0.07	996	37	444	16
326713	(E|D)DDY	128073768	5105102	133178870	0.04	2876	22	1374	10
326651	(E|D)DDY	143589713	9338681	152928394	0.06	3691	24	1578	10
326737	(E|D)DDY	20212723	991664	21204387	0.05	576	27	252	12
326780	(E|D)DDY	43906170	1145797	45051967	0.03	592	13	346	8
326907	(E|D)DDY	14484141	832526	15316667	0.05	478	31	139	9
326797	(E|D)DDY	37461216	1821971	39283187	0.05	892	23	447	11
327059	(E|D)DDY	32924375	2287599	35211974	0.06	1071	30	671	19
D103	(E|D)DDY	13225267	794572	14019839	0.06	337	24	178	13
